# Supplementary material for: Development of Multifunctional Targeted Dual-Loaded Polymeric Nanoparticles for Triple-Negative Breast Cancer Treatment
Source: Pharmaceutics. 2025 Mar 27;17(4):425. doi: 10.3390/pharmaceutics17040425 (PMC12030066; doi:10.3390/pharmaceutics17040425)
Supplement: Supplementary file 1 [file pharmaceutics-17-00425-s001.zip]

Archive with 1 entries (1 files):
- pharmaceutics-3538692-supplementary.pdf
